# Supplementary material for: Combining calls from multiple somatic mutation-callers
Source: BMC Bioinformatics. 2014 May 21;15:154. doi: 10.1186/1471-2105-15-154 (PMC4035752; doi:10.1186/1471-2105-15-154)
Supplement: Additional file 1 — Software package. A.tar.gz file that contains R scripts and example datasets to illustrate our approaches. The package also includes a manual file (pdf) explaining how to run the R scripts. [file 1471-2105-15-154-S1.zip]

Archive with 1 entries (1 files):
- 1615450123118387_add2.gz
